# Supplementary material for: Characterization of FLOWERING LOCUS C 5 in Brassica rapa L
Source: Mol Breed. 2023 Jul 19;43(8):58. doi: 10.1007/s11032-023-01405-0 (PMC10356691; doi:10.1007/s11032-023-01405-0)
Supplement: Supplementary file 2 — (XLSX 21 kb) [file 11032_2023_1405_MOESM2_ESM.xlsx]

## Sheet: Table S1
Table S1 List of 310 samples used for genotyping of BrFLC5 allele
Name	Source	Type of varieties	BrFLC5 allele
RJKB-T01	Inbred line (Kawamura et al. 2016)	Chinese cabbage	A
RJKB-T02	Inbred line (Kawamura et al. 2016)	Chinese cabbage	A
RJKB-T03	Inbred line (Kawamura et al. 2016)	Chinese cabbage	A
RJKB-T04	Inbred line (Kawamura et al. 2016)	Chinese cabbage	G
RJKB-T05	Inbred line (Kawamura et al. 2016)	Chinese cabbage	A
RJKB-T06	Inbred line (Kawamura et al. 2016)	Chinese cabbage	A
RJKB-T07	Inbred line (Kawamura et al. 2016)	Chinese cabbage	A
RJKB-T08	Inbred line (Kawamura et al. 2016)	Chinese cabbage	A
RJKB-T09	Inbred line (Kawamura et al. 2016)	Chinese cabbage	A
RJKB-T10	Inbred line (Kawamura et al. 2016)	Chinese cabbage	A
RJKB-T11	Inbred line (Kawamura et al. 2016)	Chinese cabbage	A
RJKB-T12	Inbred line (Kawamura et al. 2016)	Chinese cabbage	A
RJKB-T13	Inbred line (Kawamura et al. 2016)	Chinese cabbage	G
RJKB-T14	Inbred line (Kawamura et al. 2016)	Chinese cabbage	H
RJKB-T15	Inbred line (Kawamura et al. 2016)	Chinese cabbage	G
RJKB-T16	Inbred line (Kawamura et al. 2016)	Chinese cabbage	A
RJKB-T17	Inbred line (Kawamura et al. 2016)	Chinese cabbage	A
RJKB-T18	Inbred line (Kawamura et al. 2016)	Chinese cabbage	A
RJKB-T19	Inbred line (Kawamura et al. 2016)	Chinese cabbage	A
RJKB-T20	Inbred line (Kawamura et al. 2016)	Chinese cabbage	A
RJKB-T21	Inbred line (Kawamura et al. 2016)	Chinese cabbage	A
RJKB-T22	Inbred line (Kawamura et al. 2016)	Chinese cabbage	A
RJKB-T23	Inbred line (Kawamura et al. 2016)	Chinese cabbage	A
RJKB-T24	Inbred line (Kawamura et al. 2016)	Chinese cabbage	A
RJKB-T41	Inbred line	Chinese cabbage	A
RJKB-T42	Inbred line	Chinese cabbage	H
RJKB-T43	Inbred line	Chinese cabbage	A
RJKB-T44	Inbred line	Chinese cabbage	G
RJKB-T45	Inbred line	Chinese cabbage	A
RJKB-T46	Inbred line	Chinese cabbage	A
RJKB-T47	Inbred line	Chinese cabbage	A
RJKB-TC1	Test cross line	Chinese cabbage	A
RJKB-TC2	Test cross line	Chinese cabbage	H
RJKB-TC3	Test cross line	Chinese cabbage	A
RJKB-TC4	Test cross line	Chinese cabbage	A
RJKB-TC5	Test cross line	Chinese cabbage	A
RJKB-TC6	Test cross line	Chinese cabbage	H
RJKB-TC7	Test cross line	Chinese cabbage	A
RJKB-TC8	Test cross line	Chinese cabbage	A
RJKB-TC9	Test cross line	Chinese cabbage	A
RJKB-TC10	Test cross line	Chinese cabbage	H
RJKB-TC11	Test cross line	Chinese cabbage	A
RJKB-TC12	Test cross line	Chinese cabbage	A
RJKB-TC13	Test cross line	Chinese cabbage	A
RJKB-TC14	Test cross line	Chinese cabbage	A
RJKB-TC15	Test cross line	Chinese cabbage	A
RJKB-TC16	Test cross line	Chinese cabbage	A
RJKB-TC17	Test cross line	Chinese cabbage	A
RJKB-TC18	Test cross line	Chinese cabbage	A
RJKB-TC19	Test cross line	Chinese cabbage	A
RJKB-TC20	Test cross line	Chinese cabbage	A
RJKB-TC21	Test cross line	Chinese cabbage	A
RJKB-TC22	Test cross line	Chinese cabbage	A
RJKB-TC23	Test cross line	Chinese cabbage	A
RJKB-TC24	Test cross line	Chinese cabbage	H
RJKB-TC25	Test cross line	Chinese cabbage	H
RJKB-TC26	Test cross line	Chinese cabbage	H
RJKB-TC27	Test cross line	Chinese cabbage	A
RJKB-TC28	Test cross line	Chinese cabbage	H
RJKB-TC29	Test cross line	Chinese cabbage	H
RJKB-TC30	Test cross line	Chinese cabbage	H
RJKB-TC31	Test cross line	Chinese cabbage	A
RJKB-TC32	Test cross line	Chinese cabbage	A
RJKB-TC33	Test cross line	Chinese cabbage	A
RJKB-TC34	Test cross line	Chinese cabbage	A
Chiifu	Kawamura et al. 2016	Chinese cabbage	A
CR-Seiga 65	Ishii Seed Growers CO., LTD	Chinese cabbage	H
CR-Seiga 75	Ishii Seed Growers CO., LTD	Chinese cabbage	H
Kinami 90	Ishii Seed Growers CO., LTD	Chinese cabbage	H
Ryokuun	Ishii Seed Growers CO., LTD	Chinese cabbage	A
Saegi 90	Ishii Seed Growers CO., LTD	Chinese cabbage	H
Senju	Ishii Seed Growers CO., LTD	Chinese cabbage	A
Tomomeki 85	Ishii Seed Growers CO., LTD	Chinese cabbage	A
Bandou	KANEKO SEEDS CO., LTD	Chinese cabbage	A
Eiki	KANEKO SEEDS CO., LTD	Chinese cabbage	H
Gokui	KANEKO SEEDS CO., LTD	Chinese cabbage	A
Kibouhou 65	KANEKO SEEDS CO., LTD	Chinese cabbage	A
Kibouhou 80	KANEKO SEEDS CO., LTD	Chinese cabbage	A
Kibouhou 90	KANEKO SEEDS CO., LTD	Chinese cabbage	A
Kisho	KANEKO SEEDS CO., LTD	Chinese cabbage	H
Kizuki 90	KANEKO SEEDS CO., LTD	Chinese cabbage	H
Moegi	KANEKO SEEDS CO., LTD	Chinese cabbage	H
Shouki	KANEKO SEEDS CO., LTD	Chinese cabbage	A
Chikara	MARUTANE CO., LTD	Chinese cabbage	A
CR-Kyotakara 80	MARUTANE CO., LTD	Chinese cabbage	A
Kisaku 60	MARUTANE CO., LTD	Chinese cabbage	H
Kisaku 80	MARUTANE CO., LTD	Chinese cabbage	G
Kyouryoku-60-nichi	MARUTANE CO., LTD	Chinese cabbage	A
Mini Raiou 65	MARUTANE CO., LTD	Chinese cabbage	A
Ousan	MARUTANE CO., LTD	Chinese cabbage	A
Raiou 65	MARUTANE CO., LTD	Chinese cabbage	H
Raiou 80	MARUTANE CO., LTD	Chinese cabbage	A
Raiou 90	MARUTANE CO., LTD	Chinese cabbage	G
Shin-Hayabusa	MARUTANE CO., LTD	Chinese cabbage	H
Renpa	Matsunaga Seed Co., Ltd	Chinese cabbage	H
Chabo-hakusai	Nakahara Seed Product Co.,Ltd	Chinese cabbage	H
Kokuhou-65-nichi	Nakahara Seed Product Co.,Ltd	Chinese cabbage	H
Kokuhou-80-nichi	Nakahara Seed Product Co.,Ltd	Chinese cabbage	A
Ouriki-75-nichi	Nakahara Seed Product Co.,Ltd	Chinese cabbage	A
CR-Ifu-gogo	Nanto Seed Co., Ltd	Chinese cabbage	H
CR-Kinsyachi 75	Nanto Seed Co., Ltd	Chinese cabbage	A
CR-Kinsyachi 80	Nanto Seed Co., Ltd	Chinese cabbage	H
Kimusan 75	Nanto Seed Co., Ltd	Chinese cabbage	H
Medaka	Nanto Seed Co., Ltd	Chinese cabbage	A
Taibyou-Apolo 60	Nanto Seed Co., Ltd	Chinese cabbage	A
Akimeki	Nippon Norin Seed Co.	Chinese cabbage	A
Akirisou	Nippon Norin Seed Co.	Chinese cabbage	A
CR-Kanki No.100	Nippon Norin Seed Co.	Chinese cabbage	H
EX-King-Santou	Nippon Norin Seed Co.	Chinese cabbage	G
Harurisou	Nippon Norin Seed Co.	Chinese cabbage	H
Kanjiro	Nippon Norin Seed Co.	Chinese cabbage	A
Kanmidori	Nippon Norin Seed Co.	Chinese cabbage	A
Kien 75	Nippon Norin Seed Co.	Chinese cabbage	A
Kien 80	Nippon Norin Seed Co.	Chinese cabbage	A
Kifuku 65	Nippon Norin Seed Co.	Chinese cabbage	A
Kikumusume 65	Nippon Norin Seed Co.	Chinese cabbage	A
Kikumusume 80	Nippon Norin Seed Co.	Chinese cabbage	A
Shin-Risou	Nippon Norin Seed Co.	Chinese cabbage	A
Shin-Risou-Megumi	Nippon Norin Seed Co.	Chinese cabbage	A
Super-CR-Akinishiki	Nippon Norin Seed Co.	Chinese cabbage	A
Super-CR-Shinrisou	Nippon Norin Seed Co.	Chinese cabbage	A
Chi-cyai-na	NOZAKI SAISHUJO LTD	Chinese cabbage	H
Eishun	NOZAKI SAISHUJO LTD	Chinese cabbage	G
Futamiki	NOZAKI SAISHUJO LTD	Chinese cabbage	H
Fuyu-no-megumi	NOZAKI SAISHUJO LTD	Chinese cabbage	H
Hanaki	NOZAKI SAISHUJO LTD	Chinese cabbage	H
Maiko	NOZAKI SAISHUJO LTD	Chinese cabbage	H
Megumi No.2	NOZAKI SAISHUJO LTD	Chinese cabbage	A
Mibae	NOZAKI SAISHUJO LTD	Chinese cabbage	H
No. 1	NOZAKI SAISHUJO LTD	Chinese cabbage	H
No. 2	NOZAKI SAISHUJO LTD	Chinese cabbage	H
No. 3	NOZAKI SAISHUJO LTD	Chinese cabbage	A
Nozaki-Harumaki No.1	NOZAKI SAISHUJO LTD	Chinese cabbage	H
Nozaki-hifumi	NOZAKI SAISHUJO LTD	Chinese cabbage	H
Nozakihakusai No.2	NOZAKI SAISHUJO LTD	Chinese cabbage	H
Retasai	NOZAKI SAISHUJO LTD	Chinese cabbage	A
Teruki	NOZAKI SAISHUJO LTD	Chinese cabbage	A
Wase-Eiho	NOZAKI SAISHUJO LTD	Chinese cabbage	A
Chiyobuki 85	SAKATA SEED CORPORATION	Chinese cabbage	H
Fuyusae	SAKATA SEED CORPORATION	Chinese cabbage	A
Fuyutsuki 90	SAKATA SEED CORPORATION	Chinese cabbage	H
Kimi	SAKATA SEED CORPORATION	Chinese cabbage	A
Minebuki 505	SAKATA SEED CORPORATION	Chinese cabbage	A
Satobuki 613	SAKATA SEED CORPORATION	Chinese cabbage	A
Tainishushu	SAKATA SEED CORPORATION	Chinese cabbage	A
Tomikaze	SAKATA SEED CORPORATION	Chinese cabbage	H
Toyokaze	SAKATA SEED CORPORATION	Chinese cabbage	H
Yukikaze	SAKATA SEED CORPORATION	Chinese cabbage	A
Yumebuki 502	SAKATA SEED CORPORATION	Chinese cabbage	A
Ama-Baby	SNOW BRAND SEED Co., Ltd	Chinese cabbage	A
Eigyoku	SNOW BRAND SEED Co., Ltd	Chinese cabbage	A
Ooyorokobi	SNOW BRAND SEED Co., Ltd	Chinese cabbage	H
Sansamakihaou	SNOW BRAND SEED Co., Ltd	Chinese cabbage	A
Banki	TAKII & CO.,LTD	Chinese cabbage	A
CR-Okiniiri	TAKII & CO.,LTD	Chinese cabbage	A
Fuyutouge	TAKII & CO.,LTD	Chinese cabbage	A
Haregi 60	TAKII & CO.,LTD	Chinese cabbage	A
Haregi 65	TAKII & CO.,LTD	Chinese cabbage	H
Haregi 75	TAKII & CO.,LTD	Chinese cabbage	H
Haregi 85	TAKII & CO.,LTD	Chinese cabbage	H
Haregi 90	TAKII & CO.,LTD	Chinese cabbage	A
Homare-2-gou	TAKII & CO.,LTD	Chinese cabbage	A
Homarenokiwami	TAKII & CO.,LTD	Chinese cabbage	A
Kigokoro 65	TAKII & CO.,LTD	Chinese cabbage	H
Kigokoro 75	TAKII & CO.,LTD	Chinese cabbage	A
Kigokoro 80	TAKII & CO.,LTD	Chinese cabbage	A
Kigokoro 85	TAKII & CO.,LTD	Chinese cabbage	H
Kigokoro 90	TAKII & CO.,LTD	Chinese cabbage	A
Kinshou-2-gou	TAKII & CO.,LTD	Chinese cabbage	H
Kinshu	TAKII & CO.,LTD	Chinese cabbage	H
Kiraboshi 65	TAKII & CO.,LTD	Chinese cabbage	A
Kiraboshi 77	TAKII & CO.,LTD	Chinese cabbage	H
Kiraboshi 80	TAKII & CO.,LTD	Chinese cabbage	H
Kiraboshi 85	TAKII & CO.,LTD	Chinese cabbage	A
Kiraboshi 90	TAKII & CO.,LTD	Chinese cabbage	A
Kyoto-3-gou	TAKII & CO.,LTD	Chinese cabbage	A
Meishun	TAKII & CO.,LTD	Chinese cabbage	A
Muso	TAKII & CO.,LTD	Chinese cabbage	H
Nozaki-2-gou	TAKII & CO.,LTD	Chinese cabbage	G
Oushou	TAKII & CO.,LTD	Chinese cabbage	A
Puchihiri	TAKII & CO.,LTD	Chinese cabbage	H
Shin-Azuma	TAKII & CO.,LTD	Chinese cabbage	H
Shoushun	TAKII & CO.,LTD	Chinese cabbage	A
Taibyou-60-nichi	TAKII & CO.,LTD	Chinese cabbage	A
Akifuku	TOHOKU SEED CO.,LTD.	Chinese cabbage	H
Daifuku 206	TOHOKU SEED CO.,LTD.	Chinese cabbage	A
Daifuku 209	TOHOKU SEED CO.,LTD.	Chinese cabbage	A
Daifuku 234	TOHOKU SEED CO.,LTD.	Chinese cabbage	H
Daifuku 75	TOHOKU SEED CO.,LTD.	Chinese cabbage	A
Harutourai	TOHOKU SEED CO.,LTD.	Chinese cabbage	A
Kikunishiki	TOHOKU SEED CO.,LTD.	Chinese cabbage	A
Kiraku 60	TOHOKU SEED CO.,LTD.	Chinese cabbage	H
Kiraku 70	TOHOKU SEED CO.,LTD.	Chinese cabbage	H
Kiraku 80	TOHOKU SEED CO.,LTD.	Chinese cabbage	A
Kiraku 90α	TOHOKU SEED CO.,LTD.	Chinese cabbage	A
Yuifuku	TOHOKU SEED CO.,LTD.	Chinese cabbage	A
Yuifuku 78	TOHOKU SEED CO.,LTD.	Chinese cabbage	A
Kaou-80-nichi	TOKITA SEED CO.,LTD	Chinese cabbage	H
Kogane-hakusai	TOKITA SEED CO.,LTD	Chinese cabbage	G
Mainoumi	TOKITA SEED CO.,LTD	Chinese cabbage	H
Wawasai	TOKITA SEED CO.,LTD	Chinese cabbage	A
Fuyutourai 75	Watanabe Noji Co., ltd.	Chinese cabbage	A
Fuyutourai 90	Watanabe Noji Co., ltd.	Chinese cabbage	A
Chushu	WATANABE SEED CO,.LTD	Chinese cabbage	A
CR Olympia	WATANABE SEED CO,.LTD	Chinese cabbage	A
Fuyunosaiten	WATANABE SEED CO,.LTD	Chinese cabbage	A
Harunosaiten	WATANABE SEED CO,.LTD	Chinese cabbage	H
Harusakari	WATANABE SEED CO,.LTD	Chinese cabbage	A
Kiai 65	WATANABE SEED CO,.LTD	Chinese cabbage	A
Kiai 90	WATANABE SEED CO,.LTD	Chinese cabbage	A
Kian 75	WATANABE SEED CO,.LTD	Chinese cabbage	A
Kian 90	WATANABE SEED CO,.LTD	Chinese cabbage	A
Kikou	WATANABE SEED CO,.LTD	Chinese cabbage	A
Kikou 65	WATANABE SEED CO,.LTD	Chinese cabbage	A
Kikou 85	WATANABE SEED CO,.LTD	Chinese cabbage	A
Kurimu No. 2	WATANABE SEED CO,.LTD	Chinese cabbage	A
Matsushimajun-2-go	WATANABE SEED CO,.LTD	Chinese cabbage	A
Megohime	WATANABE SEED CO,.LTD	Chinese cabbage	A
Menkoi	WATANABE SEED CO,.LTD	Chinese cabbage	A
Natsu-no-saiten	WATANABE SEED CO,.LTD	Chinese cabbage	A
Olympia	WATANABE SEED CO,.LTD	Chinese cabbage	A
Oushin-Sprinter	WATANABE SEED CO,.LTD	Chinese cabbage	A
Shin No. 6	WATANABE SEED CO,.LTD	Chinese cabbage	A
Shin-Ryutoku	WATANABE SEED CO,.LTD	Chinese cabbage	A
Shoutoku	WATANABE SEED CO,.LTD	Chinese cabbage	A
Strong CR75	WATANABE SEED CO,.LTD	Chinese cabbage	H
Tsuyoki	WATANABE SEED CO,.LTD	Chinese cabbage	H
Nou 6	Kakizaki et al. 2011	Chinese cabbage	G
OSD2	DH line (Kawamura et al. 2016)	Komatsuna	A
Wase Maruba	DH line (Kawamura et al. 2016)	Komatsuna	A
YBCG-T01	Inbred line (Kawamura et al. 2016)	Komatsuna	G
YBCG-T02	Inbred line (Kawamura et al. 2016)	Komatsuna	G
YBCG-T19	Inbred line	Komatsuna	A
YBCG-TC7	Test cross	Komatsuna	H
Komatsuna	Inbred line	Komatsuna	A
Shigatsu Shirona	Atariya Noen Co. LTD	Komatsuna	H
Inasena	KANEKO SEEDS CO., LTD	Komatsuna	H
Ajinami	Kobayashi-Seed Co., Ltd.	Komatsuna	H
Satokirari	Musashino Seed Co.,Ltd	Komatsuna	A
Satoshizuku	Musashino Seed Co.,Ltd	Komatsuna	H
Yamato Mana	Nanto Seed Co., Ltd	Komatsuna	A
Nogizaka	Nippon Norin Seed Co.	Komatsuna	A
Shinbansei Komatsuna	Noguchi seed	Komatsuna	A
Nacchan	NOHARA SEED CO., LTD	Komatsuna	A
Manaka	NOZAKI SAISHUJO LTD	Komatsuna	A
Hakkei	SAKATA SEED CORPORATION	Komatsuna	A
Hamami No.2	SAKATA SEED CORPORATION	Komatsuna	A
Hazuki	SAKATA SEED CORPORATION	Komatsuna	H
Inamura	SAKATA SEED CORPORATION	Komatsuna	H
Kiyosumi	SAKATA SEED CORPORATION	Komatsuna	A
Misugi	SAKATA SEED CORPORATION	Komatsuna	A
Nakamachi	SAKATA SEED CORPORATION	Komatsuna	H
Tsunashima	SAKATA SEED CORPORATION	Komatsuna	A
Hamachan	SNOW BRAND SEED Co., Ltd	Komatsuna	A
Norichan	SNOW BRAND SEED Co., Ltd	Komatsuna	A
Haruna	TAKAYAMA SEED Co., LTD	Komatsuna	A
Nanane	TAKII & CO.,LTD	Komatsuna	A
Natsurakuten	TAKII & CO.,LTD	Komatsuna	H
Vitaminna	TAKII & CO.,LTD	Komatsuna	A
Wakami	TAKII & CO.,LTD	Komatsuna	A
Minami	TOHOKU SEED CO.,LTD.	Komatsuna	A
Shosai	TOHOKU SEED CO.,LTD.	Komatsuna	A
Natsunokoshien	TOKITA SEED CO.,LTD	Komatsuna	A
Sharaku	TOKITA SEED CO.,LTD	Komatsuna	A
Chijimi Komatsuna	WATANABE SEED CO,.LTD	Komatsuna	A
Kahoku	WATANABE SEED CO,.LTD	Komatsuna	A
Misui	WATANABE SEED CO,.LTD	Komatsuna	H
Zao	WATANABE SEED CO,.LTD	Komatsuna	H
PCI-01	Inbred line	Pak choi	A
PCI-02	Inbred line	Pak choi	A
PCI-03	Inbred line	Pak choi	A
PCI-04	Inbred line	Pak choi	A
Seitei	SAKATA SEED CORPORATION	Pak choi	A
Kunyan	SAKATA SEED CORPORATION	Pak choi	A
Shenron	Nippon Norin Seed Co.	Pak choi	A
Nihaosyan	WATANABE SEED CO,.LTD	Pak choi	A
Nihao 114	WATANABE SEED CO,.LTD	Pak choi	A
Hairon	Nippon Norin Seed Co.	Pak choi	A
Furon	Nippon Norin Seed Co.	Pak choi	A
Natsumikado	SAKATA SEED CORPORATION	Pak choi	A
Nihao Shin No.1	WATANABE SEED CO,.LTD	Pak choi	A
Mutei	SAKATA SEED CORPORATION	Pak choi	A
Kouron	Nippon Norin Seed Co.	Pak choi	A
Ryuron	Nippon Norin Seed Co.	Pak choi	A
Natsufutago	NOZAKI SAISHUJO LTD	Pak choi	A
Atsumi	DH line (Kawamura et al. 2016)	Turnip	A
BRA2209	DH line (Kawamura et al. 2016)	Turnip	G
Kisobeni	DH line (Kawamura et al. 2016)	Turnip	G
TNP-01	Inbred line	Turnip	G
Misome	TAKII & CO.,LTD	Tsukena	A
Yukiwarashi	KANEKO SEEDS CO., LTD	Turnip	A
Aishinku No. 3	Musashino Seed Co.,Ltd	Turnip	G
CR Takamaru	Musashino Seed Co.,Ltd	Turnip	G
Hakuju	Musashino Seed Co.,Ltd	Turnip	A
Manju	Musashino Seed Co.,Ltd	Turnip	H
Tamasato	Musashino Seed Co.,Ltd	Turnip	A
Yukibotan	Musashino Seed Co.,Ltd	Turnip	A
Wase Imaichikabu	NOZAKI SAISHUJO LTD	Turnip	A
Oumi Yurugi kabu	Ota seed co.ltd	Turnip	A
Shogoin Oukabu	SAKATA SEED CORPORATION	Turnip	A
CR Mochibana	TAKII & CO.,LTD	Turnip	H
Tonko	TOKITA SEED CO.,LTD	Turnip	A
Kyoumizore	TAKII & CO.,LTD	Mizuna	A
Kyomibuna		Mizuna	A
Nozawana		Nozawana	G
Saishin		Saishin	A
Seppakutaisai	TAKII & CO.,LTD	Taisai	H
TIS-01	Inbred line	Taisai	A
TIS-02	Inbred line	Taisai	A
TIS-03	Inbred line	Taisai	A

## Sheet: Table S2
Table S2 List of primer sequences
	Forward primer (5' to 3')	Reverse primer (5' to 3')
PCR
BrFLC5-F/R	ATGCTGATGATCTCAATGCC	ATCTTCTAGCTCAACGAGGG
BrFLC5_pro-F1/R1	TTCGCAGAAATTCAAGAGGG	TGTCGGAGGCGGAGACAACG
Sequencning
M13F/R	CGACGTTGTAAAACGACGGCCAG	GGAAACAGCTATGACCATGATTAC
BrFLC5_pro F2/R2	GTGAAATGAGCAAGAGTAGT	GCGTTTTAACGACAAGACAGCC
RT/PCR, RT-qPCR
BrFLC5	TAATGTTAAAGCTTGTTGAAAGT	TAATTAAGYAGYGGGAGAGTYAC
BrACTIN	CGGTCCAGCTTCGTCATACTCAGCC	AAATGTGATGTGGATATCAGGAAGG
AtGAPD	CTCACTTGAAGGGTGGTGCT	TGGTCATGAGTCCCTCAACA
Vector construction
BrFLC5_5UTR_Sal / BrFLC5_3UTR_XbaI-2	AGAGAACACGGTCGAAGACCTCTCGGAGACAGA	TTGAACGATCTCTAGTAAAGGTGGTTAATTAAGCTG
BrFLC5_CDS_fusF3/R3	AGAGAACACGGTCGAATTAGAGAACACGGTCGAAG	TTGAACGATCTCTAGTTATTTTGATTAACCGCCGAG

## Sheet: Table S3
Table S3 Sequencing-quality assessment of RNA-sequencing analysis.
Sample name	Total filtered reads (paired-end)	alignment rate
Nou 6	16876705	0.878	150bp x 2
‘Aishinku No. 3’	16244092	0.845	150bp x 2
‘CR Takamaru’	16381215	0.854	150bp x 2
‘Homarenokiwami’	21176390	0.9271	100bp x 2
